# Supplementary material for: Tau Regulates Glioblastoma Progression, 3D Cell Organization, Growth and Migration via the PI3K-AKT Axis
Source: Cancers (Basel). 2021 Nov 19;13(22):5818. doi: 10.3390/cancers13225818 (PMC8616151; doi:10.3390/cancers13225818)
Supplement: Supplementary file 1 [file cancers-13-05818-s001.zip]

Archive with 5 entries (5 files):
- article Tau cancers Supll figures v3.pdf
- article Tau cancers Suppl. methodsV3.pdf
- original western blots+densitometric values 16.11.21.pdf
- videoS1.avi
- videoS2.avi
